# Supplementary material for: A conductive MXene hydrogel reprograms immunity and autophagy to restore neurovascular repair in infected wounds
Source: Regen Biomater. 2026 Jun 3;13:rbag108. doi: 10.1093/rb/rbag108 (PMC13330540; doi:10.1093/rb/rbag108)
Supplement: rbag108_Supplementary_Data [file rbag108_supplementary_data.zip]

Archive with 3 entries (3 files):
- Supporting information-Final version-update.docx
- 09-Jun-2026_013710_Supporting_information-Final_version.docx
- 10-Jun-2026_055925_Supporting_information-Final_version.docx
